# Supplementary material for: Initiation of lumen formation from junctions via differential actomyosin contractility regulated by dynamic recruitment of Rasip1
Source: Nat Commun. 2024 Nov 9;15:9714. doi: 10.1038/s41467-024-54143-y (PMC11550478; doi:10.1038/s41467-024-54143-y)
Supplement: Supplementary file 26 — Source Data [file 41467_2024_54143_MOESM26_ESM.xlsx]

## Sheet: Figure 1
Panel 1D
filename	size	Dice coef	coef rasip	coef cdh5
MAX_ctr-2.lif - Series003	5.2848	0.598592	0.634328	0.566667
MAX_ctr-2.lif - Series003	5.904	0.564784	0.858586	0.420792
MAX_ctr-2.lif - Series003	2.2896	0.688312	0.679487	0.697368
MAX_ctr-2.lif - Series014	4.34846	0.610619	0.841463	0.479167
MAX_ctr-2.lif - Series014	103.958	0.365041	0.394161	0.339928
MAX_ctr-2.lif - Series014	36.9406	0.410729	0.427574	0.395161
MAX_ctr-32h.lif - Series002.tif	11.1201	0.549878	0.538095	0.562189
MAX_ctr-32h.lif - Series002.tif	32.2716	0.584642	0.751121	0.478571
MAX_ctr-32h.lif - Series002.tif	8.63169	0.381395	0.518987	0.301471
MAX_ctr-32h.lif - Series009.tif	59.6173	0.531267	0.658436	0.445269
MAX_ctr-32h.lif - Series009.tif	2.14513	0.471698	0.78125	0.337838
MAX_ctr-32h.lif - Series011.tif	3.65529	0.6375	0.472222	0.980769
MAX_ctr-32h.lif - Series011.tif	12.0642	0.441281	0.496	0.397436
MAX_ctr-32h.lif - Series011.tif	21.3654	0.46138	0.501119	0.427481
MAX_ctr-32h.lif - Series013.tif	21.108	0.423773	0.491018	0.372727
MAX_ctr-32h.lif - Series013.tif	3.8269	0.595745	0.666667	0.538462
MAX_ctr-32h.lif - Series028.tif	58.375	0.322413	0.416107	0.263158
MAX_ctr-32h.lif - Series034.tif	6.22944	0.568627	0.731092	0.465241
MAX_ctr-32h.lif - Series039.tif	32.3632	0.553163	0.691919	0.460762
MAX_ctr-32h.lif - Series039.tif	2.46001	0.826667	0.939394	0.738095
MAX_ctr-32h.lif - Series039.tif	5.14182	0.494382	0.77193	0.363636
MAX_ctr-32h.lif - Series043.tif	24.5106	0.410256	0.81106	0.274571
MAX_ctr.lif - Series008.tif	2.62848	0.741935	0.621622	0.92
MAX_ctr.lif - Series010.tif	5.60742	0.561983	0.764045	0.444444
MAX_ctr.lif - Series010.tif	11.3901	0.346667	0.366197	0.329114
MAX_ctr.lif - Series017.tif	32.1989	0.244784	0.384279	0.179592
MAX_ctr.lif - Series017.tif	118.304	0.215708	0.193506	0.243663
MAX_ctr.lif - Series027.tif	97.8452	0.253629	0.214131	0.310995
MAX_ctr.lif - Series033.tif	44.4213	0.445736	0.388076	0.52352
MAX_ctr.lif - Series033.tif	108.71	0.230486	0.181072	0.316991
MAX_ctr.lif - Series033.tif	4.4027	0.697872	0.550336	0.953488
MAX_ctr.lif - Series007.tif	52.3494	0.229299	0.244344	0.216
MAX_ctr.lif - Series005.tif	22.4886	0.179856	0.367647	0.119048
MAX_ctr.lif - Series005.tif	39.3085	0.315789	0.334711	0.298893
MAX_ctr.lif - Series009.tif	12.4199	0.502463	0.64557	0.41129
MAX_ctr.lif - Series0010.tif	52.9915	0.320113	0.372937	0.280397
MAX_ctr.lif - Series0010.tif	44.4858	0.58125	0.667464	0.51476
MAX_ctr.lif - Series0010.tif	3.12379	0.792079	0.784314	0.8
MAX_ctr.lif - Series0011.tif	70.3793	0.304862	0.326761	0.285714
MAX_ctr.lif - Series0015.tif	31.2379	0.375451	0.328076	0.438819
MAX_ctr.lif - Series0020.tif	15.5316	0.309859	0.282051	0.34375
MAX_ctr.lif - Series0020.tif	40.0249	0.293706	0.333333	0.2625

## Sheet: Figure 2
Panel 2C							Panel 2G
ctr							ctr
file	Cdh5_Junction	Cdh5_Apical	Cdh5_Boundary_to_apical_ratio				file name	Coefficient of variation
E1F2_t1.png	100.909	70.8985	1.42329				SUM_Experiment_001.lif - Mark_and_Find_002/Pos013_S001	0.43551
E1F2_t88.png	74.475	57.4363	1.29665				SUM_Experiment_001.lif - Mark_and_Find_002/Pos013_S002	0.410601
E1F2_t136.png	58.3642	46.9504	1.2431				SUM_Experiment_001.lif - Mark_and_Find_002/Pos013_S003	0.43465
E0F1_t1.png	115.009	80.7326	1.42457				SUM_Experiment_001.lif - Mark_and_Find_002/Pos015_S001	0.472872
E0F1_t1.png	127.482	85.3725	1.49324				SUM_Experiment_001.lif - Mark_and_Find_002/Pos015_S002	0.433513
E0F1_t66.png	116.918	78.7035	1.48555				SUM_Experiment_001.lif - Mark_and_Find_002/Pos015_S003	0.491999
E0F2_t1.png	51.2687	40.3883	1.2694				F13	0.380105
E0F2_t1.png	50.0312	33.7314	1.48322				F13	0.47637
E0F2_t120.png	32.0162	23.2275	1.37838				F14	0.484958
E0F2_t120.png	36.2292	26.1352	1.38623				F15	0.476791
E3F2_t1.png	99.917	79.0222	1.26442				F7	0.475832
E2F2_t1.png	53.2902	36.4607	1.46158				F7	0.44174
E2M1(contract-co)_t1.png	62.7354	48.9756	1.28095				F7	0.492629
E2M1(contract-co)_t21.png	64.1433	46.6624	1.37462
E2M1(contract-co)_t21.png	68.2652	53.1737	1.28381				rasip1 mutant
E2M3_t36.png	57.9153	49.0534	1.18066				file name	Coefficient of variation
E2M3_t41.png	64.4375	45.6679	1.411				SUM_Experiment_001.lif - Mark_and_Find_002/Pos004_S001	0.505377
E2M6_t29.png	69.1842	57.0631	1.21242				SUM_Experiment_001.lif - Mark_and_Find_002/Pos004_S001	0.56982
E2M6_t29.png	79.5193	55.0024	1.44574				SUM_Experiment_001.lif - Mark_and_Find_002/Pos005_S001	0.574366
E2M6_t56.png	74.3727	52.8582	1.40702				SUM_Experiment_001.lif - Mark_and_Find_002/Pos005_S001	0.51277
E2M6_t56.png	60.4226	45.5829	1.32555				SUM_Experiment_001.lif - Mark_and_Find_002/Pos006_S001	0.642486
E2M2_t75.png	87.3975	63.7913	1.37006				SUM_Experiment_001.lif - Mark_and_Find_002/Pos006_S001	0.680071
E2M2_t75.png	94.0773	61.8792	1.52034				SUM_Experiment_001.lif - Mark_and_Find_002/Pos007_S001	0.666434
E2M2_t75.png	92.5759	84.6998	1.09299				SUM_Experiment_001.lif - Mark_and_Find_002/Pos008_S001	0.585058
E3M4_t1.png	100.264	60.2295	1.6647				SUM_Experiment_001.lif - Mark_and_Find_002/Pos008_S001	0.56616
E3M4_t1.png	73.2718	55.3442	1.32393				F8	0.515958
E3M4_t56.png	78.5514	45.2248	1.73691				F1	0.566685
E4M3_t1.png	75.1311	51.5292	1.45803				F3	0.559867
							F5	0.707261
							F5	0.634215
rasip1 mutant
file	Cdh5_J	Cdh5_A	Cdh5_Boundary_to_apical_ratio
E0F1_t140.png	29.0659	33.7669	0.860782
E0F2_156.png	26.8533	25.4068	1.05693
E0F2_156.png	17.5	23.8522	0.733685
E0F1_t140.png	30.4586	27.1455	1.12205
E0F1_t140.png	31.6467	31.2575	1.01245
E1F1_t1.png	88.4174	86.8776	1.01772
E1F1_t1.png	70.5286	80.7671	0.873234
E1F1_t71.png	86.2621	106.881	0.807089
E1F1_t71.png	95.7188	71.3426	1.34168
E1F1_t71.png	63.2378	53.8621	1.17407
E2F3_t1.png	63.3971	57.7485	1.09781
E2F3_t149.png	50.75	39.6748	1.27915
Pos002_S001_t1.png	85.4575	90.0376	0.949132
Pos002_S001_t19.png	92.9927	88.5526	1.05014
Pos002_S001_t53.png	69.0968	80.2473	0.861048
Pos002_S001_t53.png	64.6067	58.6518	1.10153
Pos002_S001_t53.png	106.948	99.9877	1.06961
Pos003_S001_t1.png	79.336	99.9992	0.793366
Pos003_S001_t1.png	82.6116	68.1406	1.21237
Pos003_S001_t10.png	69.3586	67.0572	1.03432
Pos004_S001_t9.png	145.368	129.005	1.12684
S2_Pos002_S001_t1.png	95.5703	92.7284	1.03065
S2_Pos002_S001_t1.png	61.298	68.46	0.895384
S2_Pos002_S001_t1.png	143.655	138.234	1.03922
S2_Pos002_S001_t33.png	94.1953	90.1827	1.04449
S2_Pos002_S001_t33.png	80.5556	62.9847	1.27897
S2_Pos002_S001_t33.png	129.027	110.974	1.16267
F1_t19.png	106.986	89.8743	1.1904
F1_t19.png	93.0962	83.8896	1.10975
F2_t42.png	126.263	114.059	1.10699
F2_t86.png	107.284	100.492	1.06759
F3_t1.png	85.5304	73.8313	1.15846
F3_t1.png	79.7749	74.2695	1.07413
F3_t31.png	85.6261	83.2626	1.02839
F3_t31.png	89.4094	84.5395	1.05761
Pos003_S001_t31.png	76.2012	65.936	1.15568
Pos003_S001_t31.png	120.2	113.665	1.05749

## Sheet: Figure 3
Panel F								Panel H
ctr								ctr
Time	fish1	fish2	fish3	fish4	fish5			Time	fish1	fish2	fish3	fish4	fish5
10	0.440807	0.0997677	0.03577	0.139945	0.272852			10	0.270821	0.260379	0.360358	0.377987	0.0378391
30	0.604163	0.185402	0.261065	0.1946	0.41654			30	0.248758	0.300326	0.415559	0.414071	0.193021
50	0.655257	0.385199	0.248353	0.358098	0.427803			50	0.407902	0.320508	0.428344	0.592246	0.106936
70	0.769712	0.426659	0.316337	0.225572	0.40225			70	0.593706	0.288453	0.469326	0.551049	0.361701
90	0.958162	0.404799	0.409667	0.420218	0.435445			90	0.531311	0.320022	0.4886	0.64828	0.241963
110	0.87231	0.614001	0.391255	0.454684	0.204856			110	0.473235	0.393891	0.546911	0.599488	0.364717
130	0.97556	0.565854	0.395273	0.467995	0.575883			130	0.495321	0.383124	0.491307	0.610423	0.296584
150	0.902801	0.733143	0.575966	0.489148	0.512515			150	0.571623	0.422578	0.56035	0.567715	0.387777
170	1.10127	0.707291	0.44558	0.693735	0.841492			170	0.57691	0.506161	0.469471	0.707302	0.427281
190	1.20537	0.817771	0.612809	0.762575	0.64992			190	0.353166	0.441499	0.524853	0.714727	0.234478
210	1.07672	1.00108	0.669777	0.73438	0.91769			210	0.515503	0.399235	0.569825	0.784632	0.339437
230	1.13006	0.795386	0.57273	0.849821	0.45035			230	0.463176	0.462765	0.507661	0.612834	0.675253
250	1.1595	0.878831	0.818614	0.876347	0.675051			250	0.53775	0.44747	0.703984	0.665294	0.600549
270	1.05353	0.966716	0.511171	0.93271	0.784576			270	0.59612	0.468691	0.522435	0.708848	0.340006
290	1.2309	1.09539	0.473622	1.07594	0.786898			290	0.579461	0.453555	0.506862	0.659468	0.505292
310	1.12459	1.25584	0.518569	1.15857	0.77225			310	0.658703	0.379202	0.514809	0.744705	0.461664
330	1.02761	1.00664	0.453599	1.12812	0.775648			330	0.892699	0.514315	0.440818	0.781787	0.425756
350	1.11072	1.11266	0.73021	1.22005	0.818074			350	0.587341	0.438011	0.483662	0.875648	0.415501
370	1.32644	0.979173	0.511707	1.02054	0.689249			370	0.549362	0.494616	0.40369	0.673559	0.581614
390	1.02628	1.02224	0.744128	1.17692	0.480129			390	0.502781	0.533018	0.458529	0.660417	0.701795
rasip1 mutant								rasip1 mutant
Time	fish1	fish2	fish3	fish4	fish5			Time	fish1	fish2	fish3	fish4	fish5
10	0.339269	0.246648	0.254055	0.282832	0.496518			10	0.514012	0.44196	0.517511	0.282832	0.388362
30	0.638565	0.308853	0.268111	0.417969	0.521369			30	0.594592	0.322051	0.541478	0.417969	0.348047
50	0.665995	0.401099	0.293931	0.648871	0.689069			50	0.774702	0.413249	0.604058	0.648871	0.42032
70	0.812421	0.652606	0.331736	0.372967	0.386902			70	0.84005	0.272488	0.703844	0.372967	0.601089
90	1.01962	0.513064	0.389315	0.452451	0.603255			90	0.852433	0.516912	0.791041	0.452451	0.504816
110	0.959928	0.687817	0.480152	0.482374	0.535505			110	0.673789	0.476225	0.817691	0.482374	0.571592
130	1.04071	0.540828	0.620887	0.581783	0.777028			130	0.628586	0.657604	0.785346	0.581783	0.588276
150	1.28857	0.631375	0.761984	0.472853	0.687556			150	0.551189	0.529978	0.738601	0.472853	0.755015
170	1.49571	0.573622	0.84593	0.63691	0.630319			170	0.853629	0.534758	0.723168	0.63691	0.7137
190	1.32777	0.590065	0.852451	0.840513	0.931178			190	0.683288	0.608678	0.755617	0.840513	0.832117
210	1.3286	0.779638	0.819879	0.845838	0.898716			210	0.839457	0.632721	0.804958	0.845838	0.687059
230	1.38798	0.694499	0.78992	1.07342	1.18338			230	0.776727	0.609815	0.837019	1.07342	0.875267
250	1.93802	0.788521	0.784369	1.00777	0.842533			250	0.888039	0.841162	0.820485	1.00777	0.959277
270	1.39004	0.83502	0.784541	1.5842	0.694409			270	0.895058	0.71074	0.771955	1.5842	0.916531
290	1.46358	0.756058	0.789145	0.92435	1.13333			290	0.633456	0.689579	0.738251	0.92435	0.656399
310	1.71382	0.662216	0.798533	0.906776	0.68731			310	1.00694	0.769057	0.765053	0.906776	0.776697
330	1.28652	0.994941	0.815561	1.04649	1.28787			330	1.06152	0.700274	0.85394	1.04649	0.992657
350	1.46591	0.935246	0.833688	0.929334	0.912315			350	1.15203	0.872826	0.955811	0.929334	0.794005
370	1.06685	0.886894	0.845159	1.61644	0.760607			370	0.716519	0.832636	1.01969	1.61644	1.0336
390	1.12767	1.138	0.849753	1.63965	1.42662			390	1.08904	0.802653	1.04413	1.63965	1.04816

## Sheet: Figure 4
panel F	Time	wt_pixel	wt_velocity				Time	rasip1 mutant_pixel	rasip1 mutant_velocity
Resolution: 0.17um/pixel	0	0.155274	0.0131983			Resolution: 0.29um/pixel	0	-0.795939	-0.115411
	2	-0.0663287	-0.00563794				2	-0.654753	-0.0949392
	4	-0.0136455	-0.00115987				4	-0.406315	-0.0589157
	6	-0.253195	-0.0215216				6	-0.0716809	-0.0103937
	8	-0.335591	-0.0285252				8	-0.22241	-0.0322494
	10	-0.111313	-0.00946164				10	0.098714	0.0143135
	12	-0.0942047	-0.0080074				12	-0.601452	-0.0872105
	14	0.0273717	0.0023266				14	-0.470655	-0.068245
	16	-0.153312	-0.0130315				16	-0.374366	-0.054283
	18	-0.503714	-0.0428157				18	-0.663329	-0.0961827
	20	-0.00901037	-0.000765881				20	-0.697976	-0.101206
	22	0.11215	0.00953274				22	0.126556	0.0183506
	24	0.288033	0.0244828				24	-0.441358	-0.0639968
	26	0.185233	0.0157448				26	-0.184707	-0.0267826
	28	0.235475	0.0200154				28	-0.233421	-0.0338461
	30	0.0937042	0.00796486				30	-0.783312	-0.11358
	32	0.328205	0.0278975				32	-0.271821	-0.0394141
	34	0.132854	0.0112926				34	-0.299158	-0.0433779
	36	0.402702	0.0342297				36	-0.526002	-0.0762702
	38	0.0880088	0.00748075				38	0.00413524	0.00059961
	40	0.2739	0.0232815				40	-0.255673	-0.0370725
	42	0.116771	0.00992556				42	-0.740569	-0.107382
	44	0.304178	0.0258551				44	-0.744699	-0.107981
	46	0.0603333	0.00512833				46	-1.0466	-0.151757

## Sheet: Figure 5
panel B								panel H
filename	size	Dice coef	coef rasip	coef myosin				ctr
MAX_ctr.lif - Series042_ana	2.54397	0.552632	0.446809	0.724138				Myl9a_boundary	Myl9a_apical	Myl9a_cell	Myl9a_boundary_normalized	Myl9a_apical_normalized
MAX_ctr.lif - Series042_ana	9.47408	0.388626	0.401961	0.376147				38.887	31.9543	27.929	1.39235	1.14413
MAX_ctr.lif - Series053_ana	17.4395	0.293103	0.25	0.354167				43.5714	36.4243	29.995	1.45262	1.21435
MAX_ctr.lif - Series059_ana	2.89335	0.349206	0.407407	0.305556				125.741	106.637	90.219	1.39373	1.18197
MAX_ctr.lif - Series065_ana	27.917	0.121442	0.262295	0.0790123				126.627	99.4872	91.156	1.38913	1.09139
MAX_ctr.lif - Series065_ana	22.0309	0.246628	0.516129	0.162025				94.3438	84.4846	61.3377	1.5381	1.37737
MAX_ctr.lif - Series068_ana	19.8927	0.324582	0.581197	0.225166				73.0482	60.5376	59.365	1.23049	1.01975
MAX_ctr.lif - Series068_ana	88.3159	0.1392	0.304196	0.090249				99.5745	85.9017	59.365	1.67733	1.44701
MAX_ctr.lif - Series074_ana	4.24362	0.671875	0.754386	0.605634				84.1688	75.8645	67.249	1.2516	1.12811
MAX_ctr.lif - Series074_ana	9.01081	0.502092	0.397351	0.681818				90.4548	81.4771	69.958	1.29299	1.16466
MAX_ctr.lif - Series074_ana	19.3994	0.371179	0.429293	0.326923				64.9391	51.5924	51.569	1.25927	1.00045
MAX_ctr.lif - Series081_ana	22.9876	0.381113	0.624309	0.274272				98.6371	77.5924	57.819	1.70596	1.34199
MAX_ctr.lif - Series081_ana	57.2818	0.294084	0.526749	0.203984				41.8736	36.7786	29.774	1.40638	1.23526
MAX_ctr.lif - Series004_ana	20.043	0.243902	0.318471	0.197628				93.1304	73.4765	50.726	1.83595	1.4485
MAX_ctr.lif - Series004_ana	7.13806	0.22093	0.431818	0.148438				52.9766	47.8901	40.459	1.30939	1.18367
MAX_ctr.lif - Series009_ana	5.8915	0.486486	0.350649	0.794118				56.7756	51.5065	49.523	1.14645	1.04005
MAX_ctr.lif - Series014_ana	1.9074	0.692308	0.5625	0.9				65.73	57.5428	56.362	1.16621	1.02095
MAX_ctr.lif - Series014_ana	2.1386	0.466667	0.35	0.7				53.511	38.0635	45.201	1.18385	0.842094
MAX_ctr.lif - Series036_ana	3.9015	0.439024	0.382979	0.514286				90.6454	81.2907	86.506	1.04785	0.939712
MAX_ctr.lif - Series040_ana	20.4612	0.266667	0.330935	0.223301				95.9098	91.2737	78.212	1.22628	1.167
MAX_ctr.lif - Series040_ana	4.5373	0.44586	0.29661	0.897436				93.6503	75.8904	78.212	1.19739	0.970317
MAX_ctr.lif - Series053_ana	52.5353	0.298597	0.450151	0.223388				94.7231	78.352	63.664	1.48786	1.23071
MAX_ctr.lif - Series059_ana	59.8355	0.290657	0.383212	0.234114				87.2209	76.5826	63.664	1.37002	1.20292
MAX_ctr.lif - Series004_ana	35.5088	0.261965	0.467066	0.18203				69.6176	57.1808	53.151	1.30981	1.07582
MAX_ctr.lif - Series068_ana	40.5302	0.24026	0.222	0.261792				109.108	107.324	75.114	1.45256	1.42881
MAX_ctr.lif - Series068_ana	57.8041	0.347204	0.403933	0.304447				70.6257	64.4004	57.858	1.22067	1.11308
MAX_ctr.lif - Series042_ana	79.594	0.352041	0.381215	0.327014
								rasip1 mutant
								Myl9a_boundary	Myl9a_apical	Myl9a_cell	Myl9a_boundary_normalized	Myl9a_apical_normalized
								92.8499	100.069	80.797	1.14918	1.23853
								147.697	140.22	106.542	1.38628	1.3161
								120.617	132.021	76.971	1.56704	1.71521
								71.1716	78.3567	64.557	1.10246	1.21376
								75.006	80.0706	65.849	1.13906	1.21597
								69.4128	72.4253	52.197	1.32982	1.38754
								85.3094	84.0434	70.21	1.21506	1.19703
								48.4444	47.2073	47.701	1.01559	0.98965
								93.8735	101.806	73.018	1.28562	1.39426
								96.1355	103.94	61.0075	1.5758	1.70372
								67.2792	65.3384	42.58	1.58007	1.53448
								43.4004	41.2291	42.58	1.01927	0.968273
								64.6372	66.0619	40.369	1.60116	1.63645
								95.3938	114.892	66.963	1.42458	1.71576
								95.3635	98.3563	62.859	1.5171	1.56471
								87.3602	104.99	51.21	1.70592	2.05018
								81.9355	115.07	48.349	1.69467	2.37999
								128.45	142.087	72.668	1.76763	1.9553

## Sheet: Figure 7
Panel C					Panel E								Panel G
WT+DMSO	WT+Y-27632	rasip1ubs28+DMSO	rasip1ubs28+Y27632		ctr								ctr
1.42329	1.28066	1.28915	1.25332		filename	0	20min	40min	60min	80min	100min		filename	Cdh5_Junction	Cdh5_Apical	Cdh5_Boundary_to_apical_ratio
1.29665	1.401	0.929132	1.45237		Pos001_S001.tif	1.359	1.69157	1.48384	1.46932	1.4422	1.5584		./ctr/F6.tif	34.3733	21.0181	1.63541
1.2431	1.22242	1.04014	2.0501		Pos002_S001.tif	1.69757	1.28146	1.53886	1.27166	1.29828	1.57872		./ctr/F6.tif	28.1421	16.0619	1.7521
1.42457	1.43574	0.861048	1.27478		Pos003_S001.tif	1.34892	1.37935	1.15959	1.56976	1.3872	1.39463		./ctr/F12.tif	53.9254	29.985	1.79841
1.49324	1.40702	1.10153	1.33136		Pos003_S001.tif	1.40891	1.17391	1.57674	1.51318	1.38842	1.15841		./ctr/F12.tif	46.3203	28.2323	1.64068
1.48555	1.33553	1.06961	1.14012		Pos006_S001.tif	1.74749	1.23909	0.95032	1.58954	1.4597	1.70782		./ctr/F12.tif	51.9182	32.1545	1.61465
1.2694	1.35505	0.783366	1.52555		Pos008_S001.tif	1.7739	1.52574	1.55322	1.48997	1.48266	1.5778		./ctr/F13.tif	48.8762	37.1718	1.31487
1.48322	1.53379	1.20237	1.4651		Pos009_S001.tif	1.46672	1.11225	1.0095	1.39222	1.37482	1.31788		./ctr/F14.tif	26.6737	17.5704	1.5181
1.37838	1.19299	1.02432	1.26015		Pos009_S001.tif	1.35012	1.39408	1.64308	1.48663	1.38964	1.65279		./ctr/F15.tif	45.9754	27.3025	1.68393
1.38623	1.6647	1.02684	1.5683		Pos010_S001.tif	1.47755	1.2609	1.25605	1.55595	1.41106	1.55773		./ctr/F15.tif	34.7986	23.8635	1.45824
1.26442	1.32393				Pos010_S001.tif	1.46173	1.59105	1.40001	1.57238	1.6633	1.49902		./ctr/F15.tif	31.5735	18.7644	1.68263
					Pos011_S001.tif	1.66491	1.32266	1.17982	1.44292	1.42382	1.30782		E2F2_t1.png	53.2902	36.4607	1.46158
					Pos011_S001.tif	1.51703	2.02712	1.61274	1.35967	1.73296	1.47685		E2M1(contract-co)_t1.png	62.7354	48.9756	1.28095
					C1-F2.tif	1.28514	1.21228	1.11951	1.19607	1.24867	1.26808		E2M1(contract-co)_t21.png	64.1433	46.6624	1.37462
					C1-F5.tif	1.52857	1.50028	1.40101	1.68835	1.53728	1.57232		E2M1(contract-co)_t21.png	68.2652	53.1737	1.28381
					C1-F5.tif	1.56968	1.81344	1.73747	1.42927	1.89678	1.53725		E2M3_t36.png	57.9153	49.0534	1.18066
					C1-F9.tif	1.474	1.49846	1.46626	1.58593	1.58712	1.80153		E2M3_t41.png	64.4375	45.6679	1.411
													E2M6_t29.png	69.1842	57.0631	1.21242
					rasip1ubs28+DMSO								N-ROCK-Podxl1
					filename	0	20min	40min	60min	80min	100min		filename	Cdh5_Junction	Cdh5_Apical	Cdh5_Boundary_to_apical_ratio
					Pos011_S001.tif	1.34864	1.16639	1.2985	0.971344	0.770327	1.33843		SUM_Experiment_001.lif - Series002.tif	135.746	171.765	0.790301
					Pos011_S001.tif	1.50531	1.13076	1.53231	1.49645	1.27115	1.37567		SUM_Experiment_001.lif - Series002.tif	148.141	105.534	1.40372
					Pos012_S001.tif	1.35823	1.30466	1.06617	1.37701	1.49396	0.883831		SUM_Experiment_001.lif - Series004.tif	61.6298	66.1274	0.931986
					Pos012_S001.tif	1.09889	1.36826	1.33721	1.27189	1.31146	1.377		SUM_Experiment_001.lif - Series004.tif	86.1946	83.8917	1.02745
					Pos013_S001_bottleneck.tif	1.09023	0.897912	1.01465	1.21958	1.03974	1.03458		SUM_Experiment_001.lif - Series006.tif	92.1611	87.3123	1.05553
					Pos015_S001.tif	1.15695	1.12211	1.32085	1.20079	0.983327	1.2487		SUM_Experiment_001.lif - Series006.tif	97.2899	84.562	1.15052
					Pos019_S001.tif	0.992786	1.26119	1.22122	1.20928	1.23295	1.01749		SUM_Experiment_003.lif - Series004.tif	64.6103	61.8971	1.04383
					Pos019_S001.tif	1.0953	1.24366	1.24437	1.20425	1.32627	1.08785		SUM_Experiment_003.lif - Series004.tif	92.0493	75.2536	1.22319
					Pos022_S001.tif	1.05878	0.977202	0.992901	1.08039	0.851964	1.11638		SUM_Experiment_003.lif - Series008.tif	149.714	139.838	1.07063
					Pos016_S001.tif	1.31772	1.19579	1.03714	0.859186	1.38152	0.915451		SUM_Experiment_004.lif - Series004.tif	125.187	73.8341	1.69551
					Pos016_S001.tif	1.15089	1.09613	0.922664	1.16328	1.02234	1.15206		SUM_Experiment_008.lif - Series007.tif	340.022	268.756	1.26517
					Pos019_S001.tif	0.78863	1.09971	0.978968	1.12366	1.11255	1.1848		SUM_Experiment_009.lif - Series005.tif	132.684	118.867	1.11624
					Pos022_S001.tif	1.0731	1.46193	1.18109	1.12068	1.30313	1.15458		SUM_Experiment_010.lif - Series008.tif	199.133	147.547	1.34963
					Pos023_S001.tif	1.08664	1.38185	1.47738	1.06285	1.41668	1.36155		SUM_Experiment_011.lif - Series004.tif	425.938	304.27	1.39987
					Pos025_S001.tif	1.10077	1.29068	1.33815	1.15374	0.835696	0.959994		SUM_Experiment_011.lif - Series004.tif	225.169	223.88	1.00576
					Pos028_S001.tif	1.21907	1.10099	1.08817	1.15488	1.24748	0.927855		SUM_Experiment_011.lif - Series008.tif	129.292	98.9893	1.30612
					Pos028_S001.tif	1.23785	1.24707	1.17552	1.12185	1.27913	1.16543		SUM_Experiment_012.lif - Series006.tif	255.125	246.238	1.03609
					Pos028_S001.tif	1.22673	1.25174	1.46222	1.27523	1.37884	1.36035		SUM_Experiment_012.lif - Series006.tif	133.607	115.02	1.1616
					Pos030_S001.tif	1.33663	1.15307	1.26721	1.28455	1.20523	1.36869		SUM_Experiment_012.lif - Series010.tif	223.407	178.575	1.25106
					Pos030_S001.tif	1.04353	1.25868	1.21467	1.40746	1.31921	1.17059		SUM_Experiment_013.lif - Series002.tif	131.987	116.607	1.13189
					rasip1ubs28+Y27632
					filename	0	20min	40min	60min	80min	100min
					C2-Pos1.tif		1.03343	0.974838	1.21497	1.25391	1.53163
					C2-Pos2.tif		0.975195	1.18226	1.06934	1.22211	1.30221
					C2-Pos4.tif		1.02575	0.84026	0.786554	1.17121	1.23573
					C2-Pos5.tif		1.09023	1.33252	1.31112	1.10727	1.21841
					C2-Pos5.tif		0.881967	1.36509	1.2158	1.54092	1.51612
					Pos018_S001.tif	0.997971	1.02754	1.00411	1.2983	1.26214	1.48355
					Pos023_S001.tif	1.24264	1.21257	1.0674	1.16263	1.31639	1.41255
					Pos024_S001.tif	1.36788	0.981722	1.12476	1.13871	1.22591	1.38143
					Pos026_S001.tif	1.04839	1.17374	0.96065	1.17289	1.23186	1.20944
					Pos034_S001.tif	1.16491	1.41023	1.32647	1.14233	1.68484	1.53037

## Sheet: Figure 8
Panel D
ctr						heg1 mutant						ccm1 mutant						cdh5 mutant
file	Rasip1_J_mean	Rasip1_A_mean	Rasip1_boundary_to_apical_ratio			file	Rasip1_J_mean	Rasip1_A_mean	Rasip1_boundary_to_apical_ratio			file	Rasip1_J_mean	Rasip1_A_mean	Rasip1_boundary_to_apical_ratio			file	Rasip1_J_mean	Rasip1_A_mean	Rasip1_boundary_to_apical_ratio
SUM_ctr.lif - Series001.tif	275.794	311.195	0.886241			SUM_2691_F1.lif - Series001.tif	168.754	294.857	0.572324			SUM_2456_F1.lif - Series001.tif	209.125	212.405	0.984558			MAX_ubs8-F1.lif - Series007.tif	29.1806	34.435	0.847409
SUM_ctr.lif - Series001.tif	265.301	272.122	0.974932			SUM_2691_F1.lif - Series001.tif	211.318	272.155	0.77646			SUM_2456_F1.lif - Series001.tif	189.173	150.389	1.25789			MAX_ubs8-F1.lif - Series009.tif	19.0828	27.7994	0.686445
SUM_ctr.lif - Series001.tif	416.086	269.885	1.54172			SUM_2691_F1.lif - Series001.tif	320.711	294.377	1.08946			SUM_2456_F1.lif - Series002.tif	151.283	185.714	0.814603			MAX_ubs8-F1.lif - Series011.tif	23.8241	37.6246	0.633205
SUM_ctr.lif - Series002.tif	371.477	307.78	1.20696			SUM_2691_F1.lif - Series001.tif	190.615	192.141	0.992057			SUM_2456_F1.lif - Series002.tif	202.259	186.849	1.08247			MAX_ubs8-F3.lif - Series002.tif	19.6993	23.937	0.822963
SUM_ctr.lif - Series003.tif	288.744	274.652	1.05131			SUM_2691_F1.lif - Series002.tif	411.527	515.434	0.798409			SUM_2456_F1.lif - Series004.tif	147.576	185.022	0.797611			MAX_ubs8-F3.lif - Series004.tif	32.7793	33.1697	0.988231
SUM_ctr.lif - Series003.tif	321.789	271.956	1.18324			SUM_2691_F1.lif - Series003.tif	167.494	143.074	1.17068			SUM_2456_F1.lif - Series004.tif	220.538	199.172	1.10727			MAX_ubs8-F3.lif - Series004.tif	27.3448	22.1743	1.23318
SUM_ctr.lif - Series004.tif	260.016	335.777	0.77437			SUM_2691_F1.lif - Series004.tif	144.923	112.938	1.28321			SUM_2456_F1.lif - Series004.tif	78.9075	77.3492	1.02015			MAX_ubs8-F3.lif - Series006.tif	17.6939	20.9723	0.843677
SUM_ctr.lif - Series004.tif	314.199	338.725	0.927594			SUM_2691_F1.lif - Series004.tif	121.629	129.963	0.935873			SUM_2456_F1.lif - Series005.tif	156.45	158.989	0.984029			MAX_ubs8-F3.lif - Series006.tif	26.7138	25.4582	1.04932
SUM_ctr.lif - Series004.tif	374.939	472.677	0.793224			SUM_2691_F1.lif - Series005.tif	167.425	163.766	1.02234			SUM_2456_F1.lif - Series005.tif	97.9359	98.0375	0.998963			MAX_ubs8-F3.lif - Series006.tif	31.6861	28.5386	1.11029
SUM_ctr.lif - Series005.tif	309.038	299.249	1.03271			SUM_2691_F1.lif - Series005.tif	146.379	151.32	0.967347			SUM_2456_F1.lif - Series007.tif	101.429	89.464	1.13374			MAX_ubs8-F3.lif - Series008.tif	21.9023	25.0638	0.873861
SUM_ctr.lif - Series005.tif	518.921	441.268	1.17598			SUM_2691_F2.lif - Series002.tif	528.129	641.405	0.823394			SUM_2456_F1.lif - Series008.tif	118.143	115.582	1.02216			MAX_ubs8-F3.lif - Series008.tif	16.3972	16.5492	0.990813
SUM_ctr.lif - Series006.tif	398.322	384.216	1.03671			SUM_2691_F2.lif - Series002.tif	235.729	259.878	0.907076			SUM_2456_F3.lif - Series001.tif	193.024	221.862	0.870016			MAX_ubs8-F3.lif - Series010.tif	22.0298	19.3164	1.14047
SUM_ctr.lif - Series006.tif	298.011	281.099	1.06017			SUM_2691_F2.lif - Series002.tif	534.978	595.297	0.898674			SUM_2456_F3.lif - Series001.tif	247.14	331.436	0.745667			MAX_ubs8-F3.lif - Series010.tif	15.5431	19.9311	0.77984
SUM_ctr.lif - Series007.tif	474.888	468.826	1.01293			SUM_2691_F2.lif - Series003.tif	241.488	247.558	0.975478			SUM_2456_F3.lif - Series002.tif	255.653	473.63	0.539774			MAX_ubs8-F3.lif - Series010.tif	12.7227	11.6731	1.08991
SUM_ctr.lif - Series007.tif	219.528	225.966	0.971507			SUM_2691_F2.lif - Series004.tif	262.513	275.93	0.951373			SUM_2456_F3.lif - Series003.tif	135.492	151.78	0.892689			MAX_ubs8-F3.lif - Series013.tif	21.085	14.0241	1.50348
SUM_ctr.lif - Series007.tif	326.605	281.918	1.15851			SUM_2691_F6.lif - Series001.tif	405.435	493.599	0.821386			SUM_2456_F3.lif - Series003.tif	198.045	178.365	1.11033			MAX_ubs8-F3.lif - Series013.tif	12.8299	11.5463	1.11117
SUM_ctr.lif - Series008.tif	281.834	271.289	1.03887			SUM_2691_F6.lif - Series001.tif	581.347	618.063	0.940595			SUM_2456_F3.lif - Series004.tif	137.01	196.561	0.697036			MAX_ubs8-F5.lif - Series003.tif	29.4579	33.7826	0.871985
SUM_ctr.lif - Series009.tif	389.047	346.564	1.12258			SUM_2691_F6.lif - Series004.tif	109.647	129.045	0.849682			SUM_2456_F3.lif - Series004.tif	101.088	161.386	0.626371			MAX_ubs8-F5.lif - Series005.tif	27.7455	24.9329	1.1128
SUM_ctr.lif - Series010.tif	214.888	218.766	0.982274			SUM_2691_F6.lif - Series004.tif	185.193	210.11	0.881408			SUM_2456_F3.lif - Series005.tif	89.1466	128.314	0.694751			MAX_ubs8-F5.lif - Series005.tif	11.2809	12.9845	0.868798
SUM_ctr.lif - Series010.tif	413.737	358.078	1.15544			SUM_2691_F6.lif - Series006.tif	135.012	165.159	0.817467			SUM_2456_F3.lif - Series005.tif	207.647	222.001	0.93534			MAX_ubs8-F5.lif - Series008.tif	16.6287	13.2597	1.25408
SUM_ctr.lif - Series010.tif	326.988	334.77	0.976755			SUM_2691_F6.lif - Series006.tif	255.683	202.952	1.25982			SUM_2456_F3.lif - Series006.tif	147.348	188.428	0.781982			MAX_ubs8-F5.lif - Series011.tif	10.9368	9.89316	1.10549
SUM_ctr.lif - Series010.tif	386.117	352.662	1.09487			SUM_2691_F7.lif - Series002.tif	401.312	443.84	0.904181			SUM_2456_F3.lif - Series006.tif	119.526	146.079	0.818233			MAX_ubs8-F5.lif - Series011.tif	10.4394	11.9785	0.871509
SUM_ctr.lif - Series011.tif	365.866	303.235	1.20654			SUM_2691_F8.lif - Series002.tif	292.013	233.768	1.24916			SUM_2456_F4.lif - Series001.tif	38.6636	53.8098	0.718524			MAX_ubs8-F6.lif - Series002.tif	26.4868	25.7825	1.02732
SUM_ctr.lif - Series011.tif	275.439	294.867	0.934112			SUM_2691_F8.lif - Series003.tif	187.805	236.05	0.795612			SUM_2456_F4.lif - Series002.tif	99.1093	132.134	0.750068			MAX_ubs8-F6.lif - Series002.tif	30.5867	26.0247	1.1753
SUM_ctr.lif - Series011.tif	466.62	566.514	0.823668			SUM_2691_F9.lif - Series001.tif	258.974	298.341	0.868047			SUM_2456_F4.lif - Series003.tif	74.2721	76.6593	0.96886			MAX_ubs8-F6.lif - Series004.tif	24.3249	27.9756	0.869503
SUM_ctr.lif - Series012.tif	253.242	291.036	0.870141			SUM_2691_F9.lif - Series002.tif	157.5	183.389	0.858831			SUM_2456_F4.lif - Series004.tif	86.98	149.402	0.582187			MAX_ubs8-F6.lif - Series004.tif	28.6788	27.4193	1.04593
SUM_ctr.lif - Series012.tif	464.108	553.305	0.838792			SUM_2691_F9.lif - Series003.tif	182.351	254.566	0.716322			SUM_2456_F4.lif - Series004.tif	68.061	68.0192	1.00061			MAX_ubs8-F6.lif - Series006.tif	31.375	30.9249	1.01455
SUM_ctr.lif - Series012.tif	343.239	430.737	0.796864			SUM_2691_F10.lif - Series001.tif	282.874	368.685	0.767252			SUM_2456_F4.lif - Series005.tif	65.5654	82.702	0.79279			MAX_ubs8-F6.lif - Series006.tif	26.7368	17.436	1.53343
SUM_ctr.lif - Series013.tif	313.833	479.057	0.655106			SUM_2691_F10.lif - Series001.tif	342.934	371.319	0.923557			SUM_2456_F4.lif - Series005.tif	124.478	99.0166	1.25714			MAX_ubs8-F8.lif - Series002.tif	14.1356	10.8975	1.29715
SUM_ctr.lif - Series013.tif	453.638	512.259	0.885564			SUM_2691_F10.lif - Series003.tif	276.458	299.086	0.924344			SUM_2456_F5.lif - Series001.tif	170.935	225.202	0.759028			MAX_ubs8-F8.lif - Series002.tif	17.1667	18.5954	0.923166
SUM_ctr.lif - Series015.tif	189.929	159.651	1.18965			SUM_2691_F10.lif - Series004.tif	175.394	162.38	1.08015			SUM_2456_F5.lif - Series001.tif	170.558	210.225	0.811313			MAX_ubs8-F8.lif - Series004.tif	16.0826	21.7891	0.738101
SUM_ctr.lif - Series015.tif	216.795	327.877	0.661208			SUM_2691_F10.lif - Series004.tif	183.479	290.051	0.632577			SUM_2456_F5.lif - Series002.tif	208.234	344.859	0.603822			MAX_ubs8-F8.lif - Series004.tif	11.8974	15.1111	0.78733
SUM_ctr.lif - Series016.tif	294.784	338.317	0.871325			SUM_2691_F10.lif - Series004.tif	261.66	238.645	1.09644			SUM_2456_F5.lif - Series002.tif	130.99	131.736	0.994337			MAX_ubs8-F8.lif - Series008.tif	8.26141	7.7664	1.06374
SUM_ctr.lif - Series016.tif	292.676	299.144	0.978377									SUM_2456_F5.lif - Series003.tif	215.156	223.856	0.961138			MAX_ubs8-F8.lif - Series014.tif	6.84937	5.28488	1.29603
SUM_ctr.lif - Series017.tif	275.534	236.491	1.16509									SUM_2456_F5.lif - Series003.tif	265.599	281.264	0.944305			MAX_ubs8-F8.lif - Series014.tif	7.86331	9.29721	0.845771
SUM_ctr.lif - Series019.tif	272.7	342.702	0.795735									SUM_2456_F6.lif - Series003.tif	404.205	409.275	0.987612			MAX_ubs8-F9.lif - Series008.tif	13.3152	11.2913	1.17925
SUM_ctr.lif - Series019.tif	405.953	456.16	0.889935									SUM_2456_F5.lif - Series004.tif	358.315	439.499	0.81528			MAX_ubs8-F9.lif - Series011.tif	17.1233	20.014	0.855565
SUM_ctr.lif - Series020.tif	132.503	177.92	0.744736									SUM_2456_F5.lif - Series005.tif	273.863	319.587	0.856928			MAX_ubs8-F9.lif - Series011.tif	10.2809	11.5013	0.893892
SUM_ctr.lif - Series020.tif	198.277	306.138	0.647672									SUM_2456_F6.lif - Series001.tif	173.37	206.597	0.839173			MAX_ubs8-F13.lif - Series002.tif	86.0637	112.455	0.765314
SUM_ctr.lif - Series020.tif	206.724	163.276	1.26611									SUM_2456_F6.lif - Series001.tif	197.446	197.352	1.00047			MAX_ubs8-F13.lif - Series004.tif	63.1724	68.6519	0.920185
SUM_ctr.lif - Series020.tif	208.833	201.383	1.03699									SUM_2456_F6.lif - Series002.tif	274.718	327.566	0.838665			MAX_ubs8-F13.lif - Series004.tif	53.7934	69.9107	0.769459
SUM_ctr.lif - Series021.tif	263.305	265.782	0.99068									SUM_2456_F6.lif - Series002.tif	279.267	322.688	0.86544			MAX_ubs8-F13.lif - Series006.tif	38.6154	43.8306	0.881014
SUM_ctr.lif - Series010.tif	229.553	212.159	1.08199									SUM_2456_F6.lif - Series003.tif	356.459	382.689	0.931458			MAX_ubs8-F15.lif - Series002.tif	109.821	56.5473	1.94211
SUM_ctr.lif - Series010.tif	462.625	343.397	1.3472									SUM_2456_F6.lif - Series003.tif	376.439	408.819	0.920796			MAX_ubs8-F15.lif - Series004.tif	29.5906	33.2049	0.891154
SUM_ctr.lif - Series010.tif	407.518	332.264	1.22649									SUM_2456_F7.lif - Series001.tif	278.382	293.65	0.948006			MAX_ubs8-F15.lif - Series006.tif	39.1768	33.6585	1.16395
SUM_ctr.lif - Series010.tif	431.224	335.97	1.28352									SUM_2456_F7.lif - Series001.tif	243.236	264.054	0.921161			MAX_ubs8-F15.lif - Series006.tif	30.543	24.6686	1.23813
MAX_ctr.lif - Series004.tif	53.69	50.7732	1.05745									SUM_2456_F7.lif - Series002.tif	199.946	295.86	0.675813			MAX_ubs8-F15.lif - Series006.tif	28.0027	22.2439	1.2589
MAX_ctr.lif - Series004.tif	55.9357	65.7865	0.850261									SUM_2456_F7.lif - Series002.tif	226.799	318.733	0.711566
MAX_ctr.lif - Series004.tif	39.1176	36.6736	1.06664									SUM_2456_F7.lif - Series003.tif	213.167	288.157	0.739759
												SUM_2456_F7.lif - Series003.tif	216.507	223.131	0.970313
												SUM_2456_F7.lif - Series004.tif	146.919	200.705	0.732012
												SUM_2456_F7.lif - Series004.tif	142.728	161.687	0.882738
												SUM_2456_F7.lif - Series005.tif	136.917	170.107	0.804887
												SUM_2456_F7.lif - Series005.tif	105.645	134.864	0.783343
												SUM_2456_F7.lif - Series006.tif	211.76	212.999	0.994184
												SUM_2456_F7.lif - Series006.tif	127.242	153.176	0.83069
												SUM_2456_F7.lif - Series008.tif	209.021	218.491	0.956655

## Sheet: Figure S2
Panel 2A'
Time	ctr	mutant1	mutant2
0	1.12411	0.988193	0.997916
5	1.30017	1.12413	1.26868
10	1.40433	1.3229	0.854034
15	1.41011	1.52231	1.2034
20	1.44265	1.27169	1.5407
25	1.73766	1.15654	1.36746
30	1.70631	1.33621	1.21423
35	1.63854	1.21424	0.960381
40	1.60929	1.22432	1.35586
45	1.5641	1.24935	1.02782
50	1.71505	1.2462	0.880856
55	1.72429	1.21023	1.11199
60	1.75312	1.3739	1.39995
65	1.64903	1.22808	1.16746
70	1.78656	1.24032	1.22734
75	1.76704	1.20175	1.06262

## Sheet: Figure S5
Panel B					Panel C
WT	rasip1ubs28-/-	rasip1ubs28-/-fli:Rasip1-scarlet-I			Rasip1 ab	Rasip1-scarlet-I
1.42329	0.860782	1.42329			0.414353	1.29076
1.29665	1.05693	1.31127			0.387459	2.62446
1.2431	0.733685	1.27186			0.352067	0.728104
1.42457	1.12205	1.4648			0.758383	1.10377
1.49324	1.01245	1.08569			0.271977	0.807512
1.48555	1.01772	1.39731			1.15716	0.355389
1.2694	0.873234	1.28674			0.438344	0.298213
1.48322	0.807089	1.37365			0.657396	0.585009
1.37838	1.34168	1.18605			0.659883	0.876455
1.38623	1.17407	1.20315			1.58243	0.888514
1.26442	1.09781	1.16573			1.22314	0.676451
1.46158	1.27915	1.21803			0.345808	0.360656
1.28095	0.949132	1.36694			1.37016	0.567633
1.37462	1.05014	1.3061			0.480884	0.295945
1.28381	0.861048	1.15721			0.604149	0.288322
1.18066	1.10153	1.25821			0.946849
1.411	1.06961	1.09491			0.506223
1.21242	0.793366	1.14414			1.2666
1.44574	1.21237	1.12528			0.648617
1.40702	1.03432	0.966062			0.737205
1.32555	1.12684	1.0808			1.52791
1.37006	1.03065	1.39553			0.812628
1.52034	0.895384
1.09299	1.03922
1.6647	1.04449
1.32393	1.27897
1.73691	1.16267
1.45803	1.1904
	1.10975
	1.10699
	1.06759
	1.15846
	1.07413
	1.02839
	1.05761
	1.15568
	1.05749
